# Supplementary material for: Normative FJS-12 scores for the knee in an Asian population: a cross-sectional study
Source: Knee Surg Relat Res. 2021 Oct 30;33:40. doi: 10.1186/s43019-021-00122-2 (PMC8557544; doi:10.1186/s43019-021-00122-2)
Supplement: Supplementary file 1 — Additional file 1. FJS responses. [file 43019_2021_122_MOESM1_ESM.xlsx]

## Sheet: Excluded
Excluded (I.e. visited doctor before):
2020-05-25 08:23:17	20	Male	21	Student		Yes	Basketball	1	5	5	5	5	5	5	5	5	5	5	5	5	5	5
2020-05-25 08:26:11	21	Male	22.1	Student		Yes	Cricket	1	5	5	4	5	5	4	4	3	4	5	3	2	1	1
2020-05-25 08:50:40	20	Male	19	Med student		Yes	Cricket	1	5	5	5	5	5	5	5	5	5	5	3	5	5	5
2020-05-25 12:04:09	20	Male	25.2	Medical Student, part time tutor		Yes	Gym, Cricket, Soccer	3	4	2	4	4	2	3	2	2	2	2	2	2	2	1
2020-05-26 15:12:49	20	Female	19	student		Yes	netball	1	5	5	4	5	5	4	3	4	4	3	3	1	2	1
2020-05-26 15:52:19	22	Female	20.3	Student		Yes	Netball, Track and Field, Touch Rugby	3	5	4	5	5	5	4	5	1	4	3	5	3	3	3
2020-05-26 15:57:41	54	Male	23.1	OPERATIONS DIRECTOR		Yes	Jogging / Soccer	2	1	5	5	5	5	1	2	3	4	5	4	4	2	1
2020-05-26 15:58:32	92	Female	23	nil		Yes	nil	0	3	3	1	1	3	1	1	1	1	1	1	1	1	1
2020-05-26 15:58:55	22	Female	27.7	Student		Yes	Hiking, running, volleyball	3	2	3	1	2	1	1	1	1	1	1	1	1	1	1
2020-05-26 15:59:16	61	Female	21.7	Self employed		Yes	Hockey, softball	2	2	2	2	5	5	2	2	2	2	2	2	5	2	5
2020-05-26 16:03:07	56	Female	27.9	Housewife		Yes	NIL	0	4	4	1	3	4	1	1	1	2	1	1	1	2	1
2020-05-26 16:07:42	56	Female	29.65	Administration Assistant		Yes	Nothing	0	5	5	5	1	5	5	5	5	5	2	5	2	2	1
2020-05-26 16:08:45	53	Male	23.3	Sales Manager		Yes	Football, Squash, Basketball, Swimming, athletics, Badminton	6	5	5	4	4	3	2	4	2	2	2	3	3	4	5
2020-05-26 16:16:05	24	Male	28	Student		Yes	Rugby basketball soccer touch rugby frisbee	5	4	4	3	5	4	3	4	3	2	4	3	3	3	2
2020-05-26 16:40:08	47	Male	19	Civil service		Yes	Tennis	1	2	2	2	4	4	1	1	2	1	1	1	1	1	1
2020-05-26 17:03:03	22	Female	20.3	Student		Yes	Netball, Track and Field, Touch Rugby	3	5	4	5	5	5	4	5	1	4	3	5	3	3	3
2020-05-26 17:37:17	25	Male	20	Student		Yes	Waterpolo	1	3	5	4	5	5	4	5	5	5	4	5	4	3	3
2020-05-26 19:16:07	23	Male	21	Student		Yes	Badminton	1	4	4	2	4	2	2	4	1	1	3	2	2	1	1
2020-05-26 19:59:43	25	Male	25.8	Student		Yes	Aikido	1	2	3	2	4	3	2	3	2	1	3	2	1	2	3
2020-05-26 20:30:04	28	Male	19	Student		Yes	Badminton, Taekwondo, Swimming	3	4	4	2	3	3	3	2	3	2	2	2	2	2	2
2020-05-27 07:31:51	24	Male	26.2	Student		Yes	Tennis, weightlifting	2	5	4	5	5	4	4	5	4	3	3	5	5	5	2
2020-05-27 09:26:20	29	Female	20.8	Student		Yes	Hockey, Tennis, Jogging, soccer	4	3	2	3	4	2	2	2	2	3	3	2	1	1	1
2020-05-27 10:30:30	52	Female	24.3	Admin Executive		Yes	Zumba n Aerobics	2	3	3	2	4	3	1	1	1	1	3	1	1	3	2
2020-05-27 11:43:52	23	Male	21	Student		Yes	Badminton	1	4	4	2	4	2	2	4	1	1	3	2	2	1	1
2020-05-27 15:05:10	24	Male	22	Student		Yes	nil	0	4	4	3	4	4	2	2	2	2	3	2	3	2	1
2020-05-27 15:12:29	21	Female	22.9	Student		Yes	tennis, swimming, basketball, volleyball	4	5	5	5	5	5	5	5	5	5	5	5	5	5	5
2020-05-27 16:08:44	22	Male	24.7	Medical student		Yes	Hockey, rowing	2	5	4	4	5	4	2	2	1	3	2	3	3	1	3
2020-05-27 16:19:31	22	Female	25.4	Student		Yes	Basketball, touch rugby	2	4	3	3	4	4	2	2	2	3	3	3	2	1	1
2020-05-27 16:43:34	53	Female	28	Banker		Yes	None	0	2	2	1	3	2	1	2	1	2	3	1	2	2	1
2020-05-27 16:48:14	24	Male	22	Student		Yes	Nil	0	4	4	3	4	5	3	2	2	4	3	3	4	4	5
2020-05-27 19:50:53	24	Female	21	Doctor		Yes	Netball, running	2	4	4	4	4	4	3	3	4	4	4	2	1	1	1
2020-05-28 05:40:38	25	Male	27	Doctor		Yes	Table Tennis	1	4	4	3	4	4	3	2	4	3	3	3	3	2	1
2020-05-28 11:20:52	25	Male	22.7	Personal Trainer		Yes	Football, competitive swimming, rugby, basketball etc	4	4	3	5	5	5	3	5	2	2	5	4	4	4	4
2020-05-28 14:08:48	21	Female	17.9	Student		Yes	Dance/ jogging	2	4	2	4	4	4	1	2	3	4	4	1	1	3	2

## Sheet: Responses
Timestamp	What is your age?	What is your gender?	What is your BMI? (if unsure, approx. height & weight)	What is your occupation?	occupation recode (1 student, 2 health care worker/doctor/professionals. 3 desk job- techer/admin/clerk/sales, 4 mix-engineers, architects, estate agents, supply chain, 4- active police, fitness)	Have you visited a doctor for any knee problem before? (e.g. knee pain, fracture)	What sports do you currently play/ used to play?		Are you aware of your knee joint in bed at night?	Are you aware of your knee joint when sitting on a chair for more than 1 hour?	Are you aware of your knee joint when walking for more than 15 minutes?	Are you aware of your knee joint when taking a shower?	Are you aware of your knee joint when traveling in a car?	Are you aware of your knee joint when climbing stairs?	Are you aware of your knee joint when walking on uneven ground?	Are you aware of your knee joint when standing up from a low-sitting position?	Are you aware of your knee joint when standing for long periods of time?	Are you aware of your knee joint when taking a walk or hike?	Are you aware of your knee joint when playing your favourite sport?	Are you aware of your knee joint when changing directions/ pivoting?	Are you aware of your knee joint when jumping?
2019-11-29 12:41:14	22	Female	19	Student	1	No	Running	1	5	5	5	5	5	4	5	5	4	5	5	5	5
2019-11-29 12:52:12	23	Male	20.98	Student	1	Yes	Table Tennis, ultimate frisbee, Football, Squash, Basketball	2	Sometimes	Often	Seldom	Almost Never	Sometimes	Seldom	Sometimes	Often	Sometimes	Sometimes	Sometimes	Often	Seldom
2019-11-29 12:58:05	22	Female	18.5	Student	1	Yes	None	0	Almost Never	Seldom	Sometimes	Never	Never	Often	Sometimes	Seldom	Sometimes	Sometimes	Never	Seldom	Sometimes
2019-11-29 13:08:10	22	Male	22.1	Student	1	Yes	Volleyball, futsal	2	Almost Never	Never	Never	Never	Never	Seldom	Almost Never	Seldom	Never	Seldom	Sometimes	Seldom	Sometimes
2019-11-29 13:46:23	22	Female	19.3	Student	1	No	Ultimate Frisbee	11	2	2	2	4	4	1	1	1	1	1	1	1	1
2019-11-29 14:13:50	22	Female	20.4	Engineer	4	No	Floorball Goalie		3	3	2	3	3	1	2	1	2	1	1	2	1
2019-11-29 17:06:49	22	Female	21.6	Student	1	No	Swimming Badminton	3	5	4	4	4	4	3	4	4	3	3	2	3	4
2019-11-29 18:21:13	23	Male	19	student	1	No	badminton	4	4	3	4	4	5	3	4	3	2	3	3	3	3
2019-11-29 18:53:25	22	Female	20	Student	1	No	Soccer	2	5	5	5	5	5	5	5	5	5	5	3	5	5
2019-11-29 22:00:34	20	Female	19	Student	1	No	Badminton	4	5	5	5	5	5	5	5	5	5	5	5	5	5
2019-11-30 02:44:32	22	Female	22	Student	1	Yes	Dance	5	Sometimes	Sometimes	Sometimes	Seldom	Seldom	Sometimes	Sometimes	Sometimes	Sometimes	Sometimes	Sometimes	Often	Often
2019-11-30 03:07:35	22	Female	17.5	Student	1	No	Ultimate frisbee	11	5	5	4	5	5	4	4	4	2	2	2	2	4
2019-11-30 07:16:39	21	Female	20.4	Student	1	No	badminton	4	5	5	5	5	5	5	5	5	5	5	5	5	5
2020-02-26 20:56:24	24	Male	24.2	Student	1	No	Waterpolo	8	5	5	5	5	5	5	5	5	5	4	5	5	5
2020-02-27 00:02:48	24	Male	30	Student	1	No	None	0	3	2	3	2	2	1	2	2	2	2	1	1	1
2020-02-27 06:33:27	28	Male	24.7	Engineer	4	No	Soccer	2	4	4	3	4	5	3	4	4	4	4	2	2	2
2020-02-27 06:39:38	23	Male	23	University Student	1	No	Football, Basketball	3	2	1	1	4	1	1	1	2	3	2	2	2	3
2020-02-27 06:41:19	23	Male	21	Student	1	Yes	Frisbee, Table Tennis, Football	2	Sometimes	Sometimes	Sometimes	Seldom	Sometimes	Sometimes	Seldom	Seldom	Sometimes	Often	Sometimes	Often	Sometimes
2020-02-27 07:24:45	22	Male	20.5	Student	1	No	Soccer, Bouldering, Sailing	2	4	3	4	2	1	1	2	1	2	2	1	1	1
2020-02-27 08:06:08	31	Male	23.1	Student	1	Yes	Football	2	Almost Never	Seldom	Almost Never	Almost Never	Seldom	Almost Never	Almost Never	Seldom	Seldom	Almost Never	Almost Never	Almost Never	Almost Never
2020-02-27 08:14:06	24	Male	21	student	1	No	skateboard, soccer, run	2	5	5	5	5	5	5	5	5	5	5	5	5	5
2020-02-27 08:56:48	22	Female	21	Student	1	No	Pole	9	2	2	4	5	3	4	4	5	2	3	5	2	2
2020-02-27 09:01:32	24	Male	22.5	Student	1	No	Tennis	10	5	5	5	5	5	4	2	4	3	4	4	2	3
2020-02-27 09:03:09	21	Male	20	Student	1	No	Jogging	1	5	5	5	5	5	4	3	3	5	5	5	2	1
2020-02-27 09:07:10	26	Male	22.5	Student	1	No	Football	2	5	4	3	5	5	1	2	1	2	1	1	2	1
2020-02-27 09:17:14	23	Male	20.1	Student	1	No	Soccer	2	4	4	3	4	4	4	4	4	3	4	4	3	4
2020-02-27 09:21:09	23	Male	20.8	Student	1	No	Bouldering	14	4	4	3	3	4	3	4	2	2	4	4	2	4
2020-02-27 09:22:03	23	Male	24.5	Student	1	No	Running	1	5	5	5	5	5	4	5	4	5	4	2	3	4
2020-02-27 09:32:19	24	Male	28	Student	1	Yes	Football, badminton, swimming	2	Almost Never	Almost Never	Sometimes	Seldom	Almost Never	Sometimes	Sometimes	Often	Often	Often	Often	Sometimes	Sometimes
2020-02-27 13:10:06	28	Male	25.2	supplychain executive	4	No	gym	6	2	3	2	2	2	3	3	2	2	1	4	3	2
2020-02-27 13:21:19	26	Male	23.4	Insurance agent/ florist	3	No	Soccer	2	5	5	5	5	5	5	5	4	2	4	4	3	5
2020-02-28 21:58:11	29	Male	16.3	Sales assistant	3	No	Basketball	3	5	2	1	1	2	2	4	3	1	2	3	2	3
2020-02-29 10:26:57	31	Female	21.8	doctor	2	No	Dance, Softball, tennis	10	5	4	5	4	2	2	5	2	3	3	2	5	3
2020-02-29 10:33:48	27	Male	23	Doctor	2	No	Swimming	8	5	5	5	5	4	3	2	1	4	2	2	1	1
2020-02-29 10:34:29	24	Female	21.5	Doctor	2	No	Jogging	1	4	2	2	2	4	2	1	4	1	2	2	2	2
2020-02-29 10:35:51	27	Female	19.5	Manager	3	No	Soccer, Pole Dance, Aerial	2	5	2	4	5	4	2	2	1	2	1	1	1	1
2020-02-29 10:43:45	29	Female	18	Physiotherapist	2	No	Dance	5	4	4	4	4	4	2	3	2	3	3	4	2	1
2020-02-29 10:47:12	31	Female	17.9	Human resource	3	Yes	Dance / run	5	Never	Never	Seldom	Never	Never	Often	Seldom	Seldom	Sometimes	Sometimes	Sometimes	Almost Never	Almost Never
2020-02-29 10:55:44	33	Male	26	Civil Servant	3	Yes	Floorball, Soccer	2	Never	Seldom	Sometimes	Almost Never	Seldom	Often	Often	Often	Often	Often	Often	Seldom	Often
2020-02-29 10:58:58	33	Male	23	Engineer	4	No	Basketball, Soccer	3	5	5	5	5	4	4	5	5	5	5	5	5	5
2020-02-29 11:28:37	31	Female	17.6	NA	0	No	NA	0	5	4	4	5	2	3	4	2	2	3	5	4	2
2020-02-29 11:45:36	41	Female	24	Marketing	3	No	Basketball, Badminton, swimming	3	2	2	3	3	3	2	2	2	2	3	2	2	2
2020-02-29 12:33:58	21	Female	23.2	Student	1	Yes	floorball, touch rugby		Never	Seldom	Almost Never	Never	Never	Seldom	Seldom	Seldom	Almost Never	Seldom	Seldom	Almost Never	Almost Never
2020-02-29 15:03:34	27	Female	20.3	Civil Servant	3	No	Netball, dance	10	2	2	4	4	3	2	4	2	4	3	3	2	4
2020-02-29 17:06:56	28	Female	16.8	Educator	3	Yes	-	0	Never	Often	Sometimes	Never	Sometimes	Often	Often	Often	Often	Often	Often	Often	Often
2020-02-29 18:03:37	30	Female	22	Ballet & Pilates instructor	5	Yes	Ballet, Pilates, spin/cycling		Sometimes	Often	Sometimes	Sometimes	Sometimes	Sometimes	Sometimes	Sometimes	Sometimes	Sometimes	Sometimes	Often	Often
2020-02-29 18:48:40	24	Male	24.4	Student	1	Yes	Swimming, Trekking, Running	1	Never	Never	Never	Never	Never	Never	Never	Never	Never	Never	Never	Never	Never
2020-03-01 00:50:16	43	Female	19.5	Architect	4	No	Pole	9	5	4	2	3	4	1	2	1	1	2	1	1	4
2020-03-01 06:52:40	23	Male	21	Student	1	Yes	Tennis football	2	Almost Never	Sometimes	Sometimes	Never	Almost Never	Often	Sometimes	Often	Often	Sometimes	Sometimes	Sometimes	Often
2020-03-01 18:08:02	23	Female	21.5	Fresh grad	0	No	Ballet/artistic gymnastics	5	4	5	5	4	5	1	3	2	4	3	1	2	1
2020-03-02 07:43:07	28	Female	25.3	Physiotherapist	2	No	Nil	0	4	4	4	4	3	2	4	4	3	2	4	4	4
2020-03-02 07:48:28	27	Female	23.9	Physiotherapist	2	No	Spinning	12	4	4	3	4	2	4	4	4	3	3	3	3	3
2020-03-03 10:44:52	24	Male	20.5	Student	1	No	Tennis	10	5	4	5	5	5	2	5	2	5	5	2	2	4
2020-03-03 10:45:07	19	Male	23.7	Student	1	No	Cricket	13	5	5	5	5	5	5	5	5	5	5	1	2	5
2020-03-03 10:45:32	20	Male	25.4	Student	1	No	Soccer	2	5	5	2	4	2	1	3	2	2	1	2	3	1
2020-03-03 10:45:44	23	Male	19.7	Student	1	No	Soccer	2	3	4	3	5	5	2	4	4	3	5	5	2	5
2020-03-03 10:49:16	24	Male	25	Student	1	No	Running, Bowling	1	5	5	3	5	5	3	4	4	3	3	3	4	3
2020-03-03 10:59:56	22	Female	20.3	Student	1	Yes	Netball, track and field, touch rugby	7	Almost Never	Almost Never	Almost Never	Almost Never	Almost Never	Almost Never	Almost Never	Seldom	Almost Never	Almost Never	Almost Never	Seldom	Almost Never
2020-03-03 11:02:41	25	Male	23.8	Student	1	No	Frisbee/ football	2	5	5	5	5	2	5	5	5	5	5	5	5	5
2020-03-03 12:47:58	22	Female	21	Student	1	No	None	0	5	5	5	5	5	5	5	3	5	2	4	3	2
2020-03-03 14:38:06	19	Male	23.8	Mahjong Player	3	No	Swimming	8	5	4	4	5	5	5	5	5	5	5	5	5	5
2020-03-03 18:19:58	23	Female	23	Student	1	Yes	Football	2	Sometimes	Often	Seldom	Almost Never	Sometimes	Often	Often	Often	Seldom	Sometimes	Sometimes	Often	Often
2020-03-06 05:00:24	23	Male	22.4	Student	1	No	Badminton, running, rowing		2	3	3	3	3	2	2	2	2	2	2	3	2
2020-03-06 05:05:52	22	Female	16.4	Student	1	No	Rockclimbing, dance	5	2	1	3	3	3	2	3	2	3	2	2	1	2
2020-03-06 06:15:09	21	Female	19.8	Student	1	No	Running	1	5	5	5	5	5	4	4	5	3	4	4	4	5
2020-03-06 07:07:25	24	Female	19.7	Student	1	No	N/A	0	5	4	4	5	5	2	4	2	5	2	5	3	2
2020-03-06 13:16:11	19	Male	22.8	Police Officer	5	Yes	Football, Rugby		Almost Never	Never	Almost Never	Never	Never	Seldom	Almost Never	Almost Never	Almost Never	Seldom	Never	Almost Never	Almost Never
2020-03-06 18:27:27	23	Male	22	Student	1	No	Bouldering, Dance	5	4	2	4	5	4	4	5	3	4	4	4	4	4
2020-03-13 19:41:15	20	Female	21.7	Student	1	No	Dance, basketball, running, climbing stairs	3	4	3	4	5	3	2	2	1	2	2	1	1	1
2020-03-13 19:43:49	46	Female	27	Teacher	3	Yes	Nil	0	Almost Never	Almost Never	Sometimes	Almost Never	Almost Never	Often	Sometimes	Sometimes	Seldom	Sometimes	Often	Sometimes	Often
2020-03-13 19:52:59	14	Female	21.8	Student	1	No	Netball	7	4	4	4	5	5	4	5	4	4	4	5	5	4
2020-03-13 19:57:05	23	Male	21.6	Student	1	Yes	Basketball, running	3	Seldom	Seldom	Never	Never	Never	Seldom	Sometimes	Almost Never	Seldom	Often	Often	Seldom	Seldom
2020-03-13 19:59:42	19	Female	20.3	Student	1	No	Netball	7	5	5	2	5	5	2	2	2	2	2	1	2	2
2020-03-13 20:01:14	47	Female	22.8	Sales Support Manager	3	No	Jogging	1	5	2	5	5	2	2	2	2	2	5	5	5	5
2020-03-13 20:01:46	47	Male	21.5	IT Engineer	3	No	Volleyball, running,swimming,golf		5	5	5	5	5	5	5	5	5	5	5	5	4
2020-03-13 20:18:52	18	Male	18.8	Student	1	No	Occasional running	1	5	4	5	5	5	5	5	5	4	4	4	4	3
2020-03-13 20:21:01	22	Female	19.5	Student	1	No	running	1	5	4	5	5	3	4	5	3	4	3	3	5	5
2020-03-13 20:26:36	49	Female	21	Administrative	3	No	Jogging	1	5	5	2	5	5	2	4	2	3	2	2	3	2
2020-03-13 21:06:02	65	Female	21.4	Sale executive	3	No	No sport	0	5	5	5	5	5	5	5	5	5	5	5	5	5
2020-03-13 21:08:14	63	Female	20	Housewife	0	No	No	0	3	2	3	5	4	1	2	4	2	1	5	5	5
2020-03-13 21:15:49	60	Female	19.1	Homemaker	0	No	Zumba	5	4	4	4	4	4	2	2	2	2	2	2	2	2
2020-03-13 21:21:42	52	Male	24.73	Estate agent	4	Yes	Used to play volleyball n cycling		Never	Never	Never	Never	Never	Never	Never	Never	Never	Sometimes	Never	Never	Never
2020-03-13 21:24:06	35	Female	20	Wealth specialist	3	No	No	0	5	5	5	5	5	5	5	5	5	5	5	5	5
2020-03-13 21:24:46	32	Male	26.5	Event Manager	4	No	Basketball	3	4	4	5	5	4	4	4	4	4	4	4	4	1
2020-03-13 21:27:30	33	Female	17.9	Regional manager	3	No	Badminton, snowboarding	3	2	1	2	3	3	3	3	3	2	2	2	2	2
2020-03-13 21:28:42	39	Female	21.5	Admim	3	No	No	0	5	5	2	5	3	2	2	2	2	2	2	4	2
2020-03-13 21:29:23	52	Female	22.3	Engineer	4	No	slow jog	1	2	3	2	2	3	2	1	2	2	1	2	2	2
2020-03-13 21:30:52	74	Male	23.61	Retiree	0	Yes	Cycling	12	Sometimes	Sometimes	Often	Seldom	Sometimes	Often	Often	Often	Often	Often	Often	Often	Often
2020-03-13 21:32:09	35	Male	29.1	Manager	3	No	Gym	6	5	5	4	5	5	4	5	4	4	4	4	5	5
2020-03-13 21:36:18	55	Female	90	Clerk	3	No	Na	0	4	4	4	4	2	2	4	4	2	4	4	4	4
2020-03-13 21:46:42	38	Male	26.7	Sales	3	No	Tennis	10	4	4	4	4	4	4	4	4	4	4	2	4	2
2020-03-13 21:53:01	70	Female	24.8	Retired	0	No	Nil	0	4	2	2	4	4	2	3	2	2	2	2	3	2
2020-03-13 23:16:03	44	Female	22.7	Director	3	No	Gym, hiking	6	4	5	5	5	5	4	4	5	5	3	3	5	3
2020-03-14 17:16:36	32	Male	22.8	Contractor	4	No	Yoga	15	3	3	3	3	4	2	2	3	2	2	2	4	3
2020-03-14 17:50:41	35	Female	19	Director	3	No	Snowboarding	16	4	2	4	4	2	2	3	3	2	3	2	3	3
2020-03-14 18:14:15	58	Male	26.1	Management level	3	No	Jogging and Swimming	1	4	5	5	5	4	4	4	4	4	4	4	4	4
2020-03-24 07:44:12	32	Male	26.9	insurance agent	3	No	soccer	2	5	5	5	5	5	3	5	5	5	5	4	5	5
2020-03-24 07:47:12	32	Male	26.7	director	3	No	basketball	3	2	5	5	5	5	5	5	5	5	5	5	5	4
2020-03-25 13:36:32	28	Male	20	IT Consultant	3	No	soccer, running	2	5	4	5	5	4	2	5	1	5	5	5	5	3
2020-03-25 13:39:52	31	Male	23	product manager	3	No	tennis/snowboarding/	10	4	3	3	3	2	2	2	2	2	2	2	2	2
2020-03-25 13:44:12	29	Male	36.3	engineer	4	No	badminton	4	5	3	3	3	2	2	2	1	2	1	1	2	2
2020-03-25 13:47:21	29	Male	19.2	credit analyst	3	Yes	soccer, ultimate Frisbee	2	Sometimes	Sometimes	Sometimes	Sometimes	Sometimes	Sometimes	Sometimes	Sometimes	Sometimes	Sometimes	Sometimes	Sometimes	Sometimes
2020-03-25 14:17:45	30	Male	21.4	Engineer	4	No	swimming	8	3	2	3	5	2	2	2	2	2	3	3	3	3
2020-03-25 14:21:12	30	Male	21	trader	3	No	basketball	3	5	5	4	3	4	2	2	2	2	2	3	2	2
2020-03-25 14:28:27	31	Male	22	architect	4	No	basketball	3	2	2	2	2	3	2	2	2	2	2	2	2	2
2020-04-01 23:08:42	30	Male	20.8	Doctor	2	No	Resistance training in gym	6	4	3	4	5	4	4	4	3	2	3	3	4	4
2020-04-01 23:20:59	39	Female	18.3	Sales	3	No	Netball	7	5	2	2	4	2	2	2	2	2	2	2	2	2
2020-04-01 23:48:40	27	Female	16	Health professional	2	No	Badminton	4	2	2	1	2	2	1	1	1	1	1	1	1	1
2020-04-01 23:55:30	31	Female	22.5	Doctor	2	No	Dance touch rugby run Badminton cycle	7	5	5	4	5	5	4	5	5	5	5	4	5	5
2020-04-02 02:02:50	31	Female	21.1	Graduate student	1	Yes	Run	1	Almost Never	Sometimes	Almost Never	Never	Seldom	Sometimes	Seldom	Sometimes	Almost Never	Sometimes	Sometimes	Sometimes	Often
2020-04-02 05:42:38	31	Female	16.1	Dentist	2	Yes	Long distance running	1	Never	Almost Never	Seldom	Never	Sometimes	Sometimes	Sometimes	Often	Sometimes	Often	Often	Often	Often
2020-04-02 08:20:05	31	Male	26	Doctor	2	Yes	Running	1	Sometimes	Sometimes	Sometimes	Seldom	Sometimes	Sometimes	Sometimes	Often	Seldom	Sometimes	Often	Sometimes	Sometimes
2020-04-02 10:02:38	42	Female	30	Associate Exec	3	No	Jogging	1	2	2	2	2	2	1	1	1	1	2	2	2	2
2020-04-02 12:02:36	28	Female	19	Hcw	2	No	Netball, Frisbee, rock climbing, yoga	7	2	1	1	4	4	1	1	1	1	1	2	1	3
2020-04-02 12:06:16	35	Female	19.1	Sales	3	Yes	Dance	5	Seldom	Sometimes	Seldom	Seldom	Sometimes	Sometimes	Sometimes	Sometimes	Sometimes	Sometimes	Sometimes	Seldom	Often
2020-04-02 16:18:32	31	Female	18.7	Work in an office	3	No	Softball	13	2	4	4	4	2	3	3	1	2	2	4	3	4
2020-04-02 16:55:28	31	Female	18.9	Banker	3	No	Tabata	6	5	5	4	5	4	3	4	4	4	3	3	3	3
2020-04-02 17:09:28	33	Male	21	Doctor	2	No	Dance, Muay Thai, Running	17	5	5	5	5	5	4	5	5	5	4	4	4	4
2020-04-04 21:42:44	34	Female	28	Patient service associate	2	No	Netball	7	5	2	1	5	5	1	2	2	1	5	2	2	2
2020-04-11 11:06:58	21	Male	21	Student	1	No	Indoor Cricket	13	4	4	4	4	2	4	3	3	2	4	4	3	3
2020-04-11 13:35:26	21	Female	20	Student	1	No	Swimming, taekwondo, figure skating, yoga	5	5	5	5	5	5	5	5	2	5	5	3	3	4
2020-04-11 16:04:14	19	Male	22.5	Student	1	No	Swimming, basketball	4	5	5	5	5	5	5	5	3	2	5	5	5	5
2020-05-25 07:14:59	20	Male	23	Student		No	Basketball, cricket, soccer, tennis	4	5	5	5	5	4	4	5	5	5	5	5	5	4	4
2020-05-25 08:03:36	21	Male	19	Student & Receptionist		No	Tennis	1	4	4	3	5	5	4	3	3	3	5	3	4	2	4
2020-05-25 11:17:14	20	Male	29.8	Business Analyst		No	Basketball, Soccer, Cricket, Tennis	4	4	4	4	4	5	3	3	2	4	4	2	2	2	2
2020-05-25 12:05:09	23	Male	29.3	Student		No	jogging	1	5	5	5	5	5	4	3	2	5	5	5	4	5	5
2020-05-25 14:15:01	20	Male	20	student		No	basketball	1	4	4	5	5	4	4	4	4	5	4	5	4	4	4
2020-05-26 14:28:50	23	Male	28	Student		No	Softball	1	5	5	5	5	5	5	5	4	4	5	5	3	4	2
2020-05-26 14:35:07	21	Female	20.4	Student		No	Basketball, Netball	2	5	5	5	5	5	5	5	4	3	2	4	5	5	3
2020-05-26 14:35:32	20	Male	22	Student		No	Walking	1	5	5	5	5	5	5	4	4	4	5	4	5	5	4
2020-05-26 14:35:34	23	Male	25	Med Student		No	Badminton	1	5	5	4	5	5	4	4	3	4	5	4	4	4	3
2020-05-26 14:44:50	22	Male	24	Student		No	Touch football	1	5	3	5	5	4	4	4	3	5	3	4	4	4	4
2020-05-26 14:50:54	20	Female	20.3	Student		No	Dancing	1	4	3	4	4	2	2	3	2	2	3	3	2	3	2
2020-05-26 14:52:57	21	Male	23	Student		No	Dance / Basketball	2	5	5	5	5	5	5	5	5	5	5	5	2	3	2
2020-05-26 14:55:01	22	Female	20.7	Student		No	Swimming Badminton tennis jogging	4	5	3	2	5	3	2	2	2	2	2	2	2	2	2
2020-05-26 14:55:38	23	Female	19	University student		No	Running, swimming, fencing, tennis	4	5	5	4	5	5	4	5	5	3	5	4	4	5	5
2020-05-26 14:57:39	20	Female	18.7	Student		No	Basketball, badminton, running	3	5	2	5	5	5	5	5	5	5	5	5	5	3	5
2020-05-26 15:02:00	21	Female	19	Student		No	Netball	1	5	5	5	5	5	5	5	5	4	5	3	3	4	4
2020-05-26 15:07:14	21	Female	23	Student		No	Yoga, running	2	2	3	2	3	4	2	2	2	2	2	2	2	2	2
2020-05-26 15:17:26	63	Female	23	coach		No	shooting	1	3	2	3	4	4	1	2	2	1	2	2	2	2	2
2020-05-26 15:22:08	22	Male	26	Student		No	Basketball, rugby, soccer, tennis	4	4	4	3	5	4	3	3	4	3	4	4	3	4	3
2020-05-26 15:25:40	21	Male	20	Student		No	Tae kwon do	1	4	5	5	5	4	4	4	4	5	5	5	5	5	5
2020-05-26 15:27:55	22	Female	18.5	Student		No	Gymnastics (used to)	1	3	1	5	5	3	2	5	3	1	2	3	2	3	2
2020-05-26 15:29:15	26	Female	22.5	Student		No	Badminton, running	2	5	5	4	5	5	5	5	5	4	4	4	3	4	2
2020-05-26 15:37:13	21	Female	25.1	Student		No	Basketball, rugby, Muay Thai	3	5	5	5	5	5	5	5	5	5	5	5	5	5	5
2020-05-26 15:49:08	24	Male	21.4	Student		No	Handball, Hockey, Football	3	5	5	5	5	5	5	5	5	5	5	5	5	5	5
2020-05-26 15:51:04	24	Male	24	Student		No	Soccer, Squash, Ultimate Frisbee, Badminton, Basketball, Hockey	6	5	5	5	5	5	3	5	5	5	5	5	5	5	5
2020-05-26 15:55:48	26	Male	26.1	Student		No	Football,table tennis, volleyball, frisbee	4	5	4	5	5	3	5	5	5	5	5	5	4	3	5
2020-05-26 15:59:16	22	Male	22.9	Businessman		No	Badminton	1	5	5	5	5	5	5	5	5	5	5	5	5	5	5
2020-05-26 16:02:03	23	Female	19	Student		No	Running	1	4	3	2	5	4	2	2	1	2	2	2	2	3	2
2020-05-26 16:09:18	21	Male	22	Student		No	Taekwondo, Muai Thai, Karate, Tennis, Running	5	5	5	5	5	5	5	5	4	4	5	5	4	5	5
2020-05-26 16:13:38	21	Female	21.5	Student		No	Netball, running, basketball, oztag	4	5	5	3	5	5	4	5	5	4	4	3	4	4	5
2020-05-26 16:23:52	21	Female	20	Student		No	Netball, swimming, tennis	3	5	3	5	5	5	5	5	5	5	5	3	5	2	2
2020-05-26 16:28:17	22	Female	21.5	Student		No	Dance, table tennis, hockey, touch football	4	5	5	4	5	5	2	5	3	4	4	4	4	5	4
2020-05-26 16:34:22	21	Female	19	Student		No	None	0	5	5	5	5	5	4	5	5	5	5	5	5	5	2
2020-05-26 16:38:33	24	Male	22.9	Student		No	Soccer	1	2	3	4	4	4	4	4	2	2	5	2	1	2	4
2020-05-26 16:46:34	22	Male	29	Student		No	Squash	1	2	2	4	4	3	4	4	3	1	3	4	4	4	4
2020-05-26 16:51:59	22	Male	21.1	Student		No	Cricket/Tennis/squash	3	5	4	5	5	5	5	5	5	5	5	5	5	5	5
2020-05-26 16:57:31	24	Male	20	Student		No	Bouldering & Dancing	2	4	3	4	4	4	3	4	4	2	4	3	4	4	4
2020-05-26 17:02:48	25	Male	24.1	Student		No	Volleyball	1	3	5	2	5	5	3	1	5	1	4	1	1	2	1
2020-05-26 17:08:06	23	Female	22.6	Student		No	Cross country/ running, HIIT, softball, swimming	4	4	2	5	5	4	4	4	3	4	3	3	1	2	1
2020-05-26 17:34:40	26	Male	30	Banking executive		No	Rugby & Soccer	2	2	1	3	3	1	1	1	3	1	3	2	1	1	3
2020-05-26 18:05:06	21	Female	19	Student		No	Jogging	1	5	5	5	5	5	3	5	5	2	5	2	5	1	5
2020-05-26 18:30:39	22	Male	27	Student		No	Volleyball, Soccer, Tennis	3	5	5	5	5	5	5	5	4	4	5	5	5	4	4
2020-05-26 19:11:33	25	Male	23.5	Student		No	Run and swim	2	5	5	5	5	5	4	4	4	4	5	4	4	4	4
2020-05-26 22:03:16	24	Male	22.9	Student		No	MMA	1	4	3	3	3	3	2	2	2	1	1	2	2	2	2
2020-05-27 02:20:04	26	Male	30	Banking executive		No	Rugby & Soccer	2	2	1	3	3	1	1	1	3	1	3	2	1	1	3
2020-05-27 03:24:12	24	Male	24	Student		No	Touch Football	1	5	4	3	4	5	2	2	1	2	2	2	3	3	1
2020-05-27 14:53:57	22	Female	21	Student		No	N/A	0	5	5	5	5	5	5	5	5	5	5	2	5	5	5
2020-05-27 14:59:36	51	Female	20.3	Home maker		No	Nil	0	5	5	5	5	5	5	5	5	5	5	5	5	5	5
2020-05-27 15:21:39	21	Female	20	Student		No	Table tennis, Taekwondo, Running	3	4	5	4	4	4	4	4	4	4	4	4	3	4	4
2020-05-27 15:25:35	24	Female	20	student		No	previously netball recreationally	1	4	4	2	4	4	4	4	4	4	4	2	4	4	4
2020-05-27 15:26:46	21	Female	22.1	Student		No	Muay thai, BJJ, long distance running, bouldering, archery, gym, yoga	7	5	5	5	5	5	5	5	5	5	4	5	2	2	4
2020-05-27 15:26:53	23	Female	17	Medical student		No	Gymnastics, dance, cheer	3	3	3	2	3	3	2	3	3	1	3	3	1	2	2
2020-05-27 15:33:06	20	Male	21	Student		No	Soccer, cricket	2	4	5	2	4	3	3	2	2	1	3	2	2	2	3
2020-05-27 15:59:35	54	Male	22.2	Banker		No	Run and cycle	2	5	5	5	5	4	2	2	4	4	3	4	4	4	2
2020-05-27 16:14:33	22	Female	19.9	Student		No	occasionally I used to play basketball and netball	2	5	2	2	5	4	5	5	2	3	5	3	5	5	1
2020-05-27 16:18:57	26	Male	19.4	Executive		No	Skip Rope	1	5	5	5	5	5	5	5	5	5	5	5	5	5	5
2020-05-27 16:24:56	22	Female	25	Student		No	Netball	1	4	2	2	4	4	1	4	4	2	2	2	1	1	1
2020-05-27 16:27:47	28	Female	23.3	Architect		No	General exercise /interval training	2	3	2	2	4	3	2	3	2	2	4	3	2	4	2
2020-05-27 16:40:41	24	Male	18.5	Business Development executive		No	Futsal, gym	2	5	5	5	5	5	3	3	1	2	1	1	1	3	2
2020-05-27 16:44:22	25	Female	17	Graphic designer		No	Rock climbing	1	3	2	4	5	4	3	2	2	3	5	2	2	4	3
2020-05-27 16:51:38	23	Male	24	Student		No	Badminton/ gym	2	5	5	5	5	5	5	5	5	5	5	4	4	3	4
2020-05-27 17:05:57	26	Female	26.1	Finance Analyst		No	badminton / wushu	2	1	1	1	3	1	1	1	1	1	1	1	1	1	1
2020-05-27 17:06:35	23	Male	17.3	Student		No	Football, running	2	5	4	4	5	4	3	4	3	2	4	5	5	3	4
2020-05-27 17:07:01	32	Female	19.5	Civil		No	Badminton	1	5	5	5	5	5	2	2	2	3	5	1	2	2	1
2020-05-27 17:21:35	23	Female	18.4	Teacher		No	Cross county, track and field, volleyball	3	4	3	5	5	5	1	4	3	2	3	1	3	2	2
2020-05-27 17:23:03	56	Female	25.6	Secretary		No	I go to the gym. Using Weights n treadmill	1	5	4	4	4	2	4	2	3	2	4	2	2	2	2
2020-05-27 18:01:48	31	Male	25	Consultant		No	Rowing	1	5	5	4	5	5	5	5	5	4	5	5	5	5	4
2020-05-27 18:23:41	32	Female	14.7	Management consultant		No	Muay thai	1	3	4	4	4	2	2	3	1	3	2	1	2	4	2
2020-05-27 18:35:30	29	Female	19.8	Food Technologist		No	Badminton	1	4	2	3	5	3	2	3	4	4	3	2	3	4	3
2020-05-27 21:57:36	22	Female	18.8	Student		No	Swimming?	1	2	1	1	2	1	1	1	1	1	2	1	1	1	2
2020-05-27 22:19:41	56	Female	27	Home maker		No	Walk / Jog	1	1	2	3	3	3	2	2	1	2	1	2	2	2	2
2020-05-28 00:54:33	24	Male	24	Student		No	Swimming	1	2	2	2	2	2	1	1	1	2	4	1	3	2	1
2020-05-28 08:54:07	32	Female	24.65	Consultant		No	Tennis	1	2	4	1	4	3	1	2	2	2	3	1	3	2	1
2020-05-28 09:41:26	28	Female	16.2	Teacher		No	Football, running, badminton	3	5	4	4	5	5	3	4	2	3	2	3	2	3	2
2020-05-28 10:05:43	56	Female	25.6	Secretary		No	I go to the gym. Using Weights n treadmill	1	5	4	4	4	2	4	2	3	2	4	2	2	2	2
2020-05-28 10:45:17	29	Female	17	marketing & sales exec		No	swimming	1	5	3	3	4	3	4	3	2	2	3	2	4	3	3
2020-05-28 11:49:09	31	Male	25	Consultant		No	Rowing	1	5	5	4	5	5	5	5	5	4	5	5	5	5	4
2020-05-28 14:56:46	56	Female	25.6	Secretary		No	I go to the gym. Using Weights n treadmill	1	5	4	4	4	2	4	2	3	2	4	2	2	2	2
2020-05-28 19:17:59	50	Male	20	Retired		No	Golf, yoga, swimming	3	5	5	5	5	5	2	5	1	5	3	2	3	1	1

## Sheet: Legend
Running	1
Soccer	2
Badminton	3
Basketball	4
Dance	5
Gym	6
netball	7
swimming	8
pole	9
tennis	10
frisbee/touch rugby	11
spin/cycling	12
cricket	13
bouldering/rockclimbing	14
yoga	15
snowboard	16
kickboxing/muaythai	17
Never	5
Almost never	4
Seldom	3
Sometimes	2
Often	1
